# Supplementary material for: Maternal fenvalerate exposure during pregnancy impairs growth and neurobehavioral development in mouse offspring
Source: PLoS One. 2018 Oct 15;13(10):e0205403. doi: 10.1371/journal.pone.0205403 (PMC6188755; doi:10.1371/journal.pone.0205403)
Supplement: S1 Table — (XLS) [file pone.0205403.s001.xls]

## Sheet: body weight of pregnant mice 
	Average				Standard Error
	0	0.2mg/kg	2.0mg/kg	20.0mg/kg		0	0.2mg/kg	2.0mg/kg	20.0mg/kg
0	31.1286	31.3857	31.3571	30.64		0.96082	0.73765	0.564632	0.559497
1	30.5857	31.0571	31.1714	31.15		0.893006	0.775979	0.551621	0.502309
2	29.7143	31.4571	31.3	31.38		0.919368	0.563154	0.633333	0.501775
3	30.7429	31.5857	31.7429	32.01		1.00743	0.61978	0.660748	0.499796
4	30.7	31.9857	32.1429	32.03		0.998332	0.652954	0.744184	0.523539
5	31.1143	31.7857	32.2714	32.22		0.966215	0.649542	0.60997	0.554377
6	31.4143	32.5571	32.8286	32.84		0.957261	0.638077	0.814014	0.432135
7	32.1571	33.2429	33.5429	33.64		0.923116	0.87014	0.854029	0.489595
8	32.8571	33.8286	34.2714	34.14		0.8894	0.747483	0.817759	0.511063
9	32.9857	34.8	34.7857	34.81		0.931077	0.795473	0.745516	0.424897
10	33.9714	35.7857	35.7857	35.94		0.902378	0.793875	0.7316	0.588847
11	35.7429	37.6429	38.2286	38.11		0.855653	0.786291	0.894959	0.587351
12	37.8143	39.8857	40.6286	40.68		0.809468	0.764282	0.983676	0.582396
13	40.1429	41.9714	42.6429	43.39		0.810986	0.924276	1.09134	0.632294
14	42.0286	44.6	44.9	45.98		0.870413	0.974109	1.12916	0.791108
15	45.5857	47.4857	48.5714	49.75		1.0364	1.35921	1.35128	0.983051
16	49.7286	51.0714	52.5714	54.31		1.07902	1.6596	1.59943	1.26834
17	53.4571	54.9	56.7714	58.8		1.29762	1.88149	1.49772	1.58336
18	55.6	57.1571	58.2857	60.56		1.56187	2.02414	1.76516	1.8391

## Sheet: food intake of pregnant mice
Average					Standard Error
	0	0.2mg/kg	2.0mg/kg	20.0mg/kg	0	0.2mg/kg	2.0mg/kg	20.0mg/kg
0	3.48429	3.80286	3.75286	3.9375	0.189442	0.204474	0.150531	0.257772
1	3.72571	4.26	4.05286	5.6	0.104815	0.102198	0.0765112	0.225374
2	4.22429	4.68571	4.88143	4.05	0.124852	0.169851	0.219335	0.580339
3	4.63857	4.79	4.78286	5.25	0.0883311	0.214411	0.140509	0.264815
4	4.39714	4.77714	4.79	4.8875	0.126792	0.314649	0.231757	0.0831068
5	4.57857	4.99143	4.85429	5.15	0.0301012	0.0957841	0.088533	0.0507093
6	4.56	5.07714	5.12429	5.425	0.162868	0.186796	0.208778	0.160579
7	4.44143	5.25429	4.86	4.95	0.195293	0.222022	0.232952	0.467652
8	4.35714	5.45143	4.80286	5.2875	0.195112	0.338677	0.276121	0.218332
9	4.42	5.21857	5.14143	4.85	0.131628	0.300522	0.17374	0.264815
10	4.64286	5.1	4.72429	5.2	0.117514	0.324037	0.287816	0.112687
11	4.93143	5.69429	5.58429	5.6875	0.117838	0.269494	0.32715	0.0493007
12	5.27571	5.96	5.38857	6.275	0.172496	0.100416	0.080775	0.0816982
13	5.08714	7.10429	5.15429	6.375	0.372599	0.481812	0.51284	0.0535264
14	5.21857	5.24429	4.97286	6.6375	0.527702	0.386349	0.430553	0.147902
15	5.77143	5.76286	5.57714	7	0.306758	0.368071	0.561534	0.0112687
16	6.28	5.64143	5.89571	7.8	0.423338	0.290798	0.480803	0.202837
17	6.54286	6.32	6.06286	7.75	0.225492	0.523211	0.249307	0.163396

## Sheet: body weight of neonatal mice
female
	Average				Standard Error
	0	0.2mg/kg	2.0mg/kg	20.0mg/kg	0	0.2mg/kg	2.0mg/kg	20.0mg/kg
2	1.72795	1.83583	1.74803	1.72274	0.0263206	0.115704	0.045555	0.0600916
3	2.23071	2.32217	2.23383	2.2564	0.055348	0.100957	0.0927706	0.0825785
4	2.70119	2.86494	2.84458	2.82355	0.0926251	0.119882	0.0870704	0.107872
5	3.35062	3.4605	3.43833	3.334	0.107486	0.142939	0.0928399	0.173346
6	3.90862	4.07183	4.08719	3.92762	0.141596	0.18034	0.0930687	0.193948
7	4.489	4.59422	4.72397	4.52783	0.183465	0.194322	0.124765	0.21486
8	5.05948	5.00711	5.24647	5.06224	0.218885	0.252413	0.156657	0.269172
9	5.52343	5.57744	5.76728	5.63393	0.243153	0.284006	0.197982	0.261369
10	6.07314	6.10728	6.23083	6.17717	0.260921	0.283178	0.230729	0.271745
11	6.39505	6.60183	6.85142	6.60738	0.283467	0.335607	0.260266	0.31604
12	6.94938	7.06589	7.15578	6.88888	0.310932	0.371222	0.393788	0.359468
13	7.448	7.56394	7.66353	7.23571	0.362933	0.36626	0.413559	0.401408
14	7.827	8.0735	8.05886	7.63045	0.418407	0.388605	0.416713	0.428302
15	8.1761	8.28561	8.43592	7.88817	0.447217	0.403275	0.406565	0.531306
16	8.56557	8.66111	8.63917	8.04352	0.476454	0.373213	0.403923	0.556925
17	8.82471	8.80367	9.11417	8.49112	0.509841	0.372819	0.411492	0.662467
18	9.62452	9.78239	9.85489	9.67321	0.558764	0.468821	0.394281	0.766579
19	10.4584	10.7196	10.9508	10.5837	0.689905	0.488013	0.425456	0.925175
20	11.585	11.6126	11.6544	11.4809	0.728129	0.484393	0.618143	1.11795
21	12.4564	12.4695	12.656	12.3682	0.77977	0.479796	0.593291	1.10938
	male
	Average				Standard Error
	0	0.2mg/kg	2.0mg/kg	20.0mg/kg	0	0.2mg/kg	2.0mg/kg	20.0mg/kg
2	1.81648	1.90552	1.721	1.79176	0.0336819	0.100243	0.0617098	0.0538213
3	2.27748	2.38913	2.21172	2.32893	0.0978306	0.103511	0.0767236	0.0740516
4	2.83757	2.96032	2.76228	2.87431	0.0772613	0.114837	0.0987104	0.0860162
5	3.43414	3.54804	3.33017	3.43952	0.112219	0.134962	0.117886	0.143636
6	4.03786	4.13025	3.91794	3.95579	0.134138	0.176418	0.12173	0.150417
7	4.66005	4.65799	4.52606	4.55043	0.161196	0.161408	0.139555	0.179624
8	5.19562	5.10493	5.11011	5.07798	0.211661	0.234937	0.21372	0.19829
9	5.67181	5.66648	5.55528	5.65869	0.224617	0.27118	0.202861	0.204438
10	6.16	6.16408	6.097	6.20398	0.261003	0.307749	0.199526	0.193445
11	6.57048	6.67158	6.53172	6.63686	0.276279	0.32517	0.248572	0.236219
12	7.06167	7.18698	6.98339	7.01221	0.316766	0.354454	0.32532	0.279309
13	7.60438	7.68359	7.45839	7.42221	0.351151	0.371349	0.323189	0.32512
14	7.9521	8.15577	7.89783	7.81233	0.405788	0.356266	0.316746	0.388915
15	8.3241	8.45723	8.32956	8.11405	0.459153	0.338605	0.321854	0.475386
16	8.73667	8.78574	8.53278	8.35595	0.479765	0.379522	0.319321	0.517591
17	9.00533	9.19643	8.96033	8.72171	0.501861	0.39812	0.349793	0.619183
18	9.85952	10.0784	9.75183	9.76048	0.593167	0.463052	0.344162	0.735493
19	10.8437	11.1289	10.7743	10.6967	0.722855	0.430651	0.354656	0.89985
20	11.9552	12.1102	11.5309	11.8732	0.769761	0.473128	0.557214	1.04995
21	13.1352	13.0793	12.7151	12.6775	0.827179	0.454932	0.439733	1.15924

## Sheet: neurobehavioral development  
	C1	C2	C3	C4	C5	C6		Average	Standard Error			M1	M2	M3	M4	M5	M6		Average	Standard Error
Negative Geotaxis	3.83333	3.33333	4.33333	3.66667	3	3.5		3.61111	0.185924		Negative Geotaxis	3.33333	3.66667	4.33333	3.66667	4	3.16667		3.69444	0.174359
Cliff Aversion	3.16667	3.33333	3.33333	3.16667	3	3.16667		3.19444	0.0512197		Cliff Aversion	4.16667	3.66667	3.5	3.33333	3.33333	3		3.5	0.161015
Open Field Traversal	10.1667	8.5	9.83333	10.5	10	8		9.5	0.41051		Open Field Traversal	8.5	8	9.5	9.16667	8.66667	9.16667		8.83333	0.223607
Eruption of upper incisors	11.1667	11.6667	11.6667	11.5	11.3333	12		11.5556	0.119153		Eruption of upper incisors	11.5	11.8333	11.8333	11.8333	11.8333	12.5		11.8889	0.133795
Eruption of lower incisors	10	9.83333	10.8333	10	10	10		10.1111	0.146986		Eruption of lower incisors	10.8333	10	10	10	10	10		10.1389	0.138889
Eyes openning	14.1667	14.1667	15.1667	15	14.5	14.83		14.6383	0.174236		Eyes openning	14.5	15.1667	15.3333	14.8333	13	14.5667		14.5667	0.340479
	L1	L2	L3	L4	L5	L6						H1	H2	H3	H4	H5	H6
Negative Geotaxis	3.66667	3.83333	4.66667	3.33333	3.8	4		3.88333	0.181302		Negative Geotaxis	4.16667	3.66667	4.33333	3.66667	3.16667	3.83333		3.80556	0.168966
Cliff Aversion	3.33333	3.33333	3.33333	3.16667	3.3	3		3.24444	0.0555556		Cliff Aversion	3	3	3	3	3	3.16667		3.02778	0.0277778
Open Field Traversal	9.5	8.66667	9.5	8.83333	9.03333	9.5		9.17222	0.15406		Open Field Traversal	9.66667	9	10.5	9	9	10.3333		9.58333	0.284638
Eruption of upper incisors	11.5	11.5	12	11.1667	11.6333	11.8333		11.6056	0.118764		Eruption of upper incisors	11.8333	12	12	12	12.6667	12.8333	12.2222	12.2222	0.17033
Eruption of lower incisors	10	11.1667	10	10	10.2667	10		10.2389	0.190597		Eruption of lower incisors	10.5	10	10	10	10.5	10.8333		10.3056	0.145403
Eyes openning	14.6667	14.6667	14.6667	14.75	14	14.65		14.5667	0.114261		Eyes openning	14.3333	14.3333	14.8333	14.5	14	15.3333		14.5556	0.19084

## Sheet: open filed
	Squares across
male
	C1	81.5		L1	80.5		M1	103.5		H1	89.5
	C2	81.5		L2	62		M2	89.5		H2	70.5
	C3	73		L3	77		M3	82.5		H3	67.5
	C4	60		L4	61		M4	59		H4	56.5
	C5	51.5		L5	88.5		M5	80.5		H5	77
	C6	51		L6	83		M6	83		H6	80.5
	Average	66.4167			75.3333			83			73.5833
	Standard Error	5.77266			4.63621			5.90198			4.65907
female
	C1	72		L1	107.5		M1	78		H1	118
	C2	72		L2	60		M2	113.5		H7	89.5
	C3	59.5		L3	88		M3	71		H17	92
	C4	63.5		L4	63.5		M4	95.5		H13	66.5
	C5	72		L5	73.5		M5	90		H40	57.5
	C6	72		L6	73.5		M6	73.5		H45	52
	Average	68.5			77.6667			86.9167			79.25
	Standard Error	2.27303			7.1748			6.58966			10.2427
Total distance moved(m)
male
	C1	14.2875		L1	14.485		M1	18.35		H1	16.475
	C2	14.379		L2	11.6655		M2	16.302		H2	12.927
	C3	11.5545		L3	12.891		M3	14.7975		H3	12.9555
	C4	10.9085		L4	12.1325		M4	10.2905		H4	10.359
	C5	9.1865		L5	14.918		M5	14.2075		H5	13.7395
	C6	9.5685		L6	17.1235		M6	12.207		H6	15.1575
	Average	11.6474			13.8692			14.3591			13.6022
	Standard Error	0.919497			0.834645			1.1705			0.857968
	Female
	C1	14.1255		L1	17.033		M1	13.3795		H1	21.2575
	C2	13.602		L2	10.785		M2	20.152		H2	15.6085
	C3	11.305		L3	17.228		M3	14.347		H3	18.1485
	C4	11.5715		L4	11.728		M4	16.037		H4	11.394
	C5	12.995		L5	14.8805		M5	15.52		H5	11.5525
	C6	13.182		L6	13.7305		M6	13.7995		H6	11.05
	Average	12.7968			14.2308			15.5392			14.8352
	Standard Error	0.459285			1.09004			1.01058			1.72981
In center duration(s)
Male
	C1	11.3		L1	8.05		M1	13.4		H1	5.75
	C2	20.15		L2	15.15		M2	10.55		H2	13.75
	C3	9.75		L3	11.25		M3	17.45		H3	7.3
	C4	15.65		L4	19.85		M4	11.7		H4	8.45
	C5	4.3		L5	9.75		M5	7.05		H5	11.9
	C6	4.2		L6	3.75		M6	12.6		H6	4.75
	Average	10.8917			11.3			12.125			8.65
	Standard Error	2.56942			2.29416			1.3979			1.43823
Female
	C1	4.45		L1	15.7		M1	4.15		H1	8
	C2	21.95		L2	10.85		M2	10.05		H2	10.85
	C3	9.3		L3	6.8		M3	6.4		H3	8.15
	C4	10.35		L4	6.65		M4	11.75		H4	12
	C5	7.9		L5	8.85		M5	8.85		H5	7.55
	C6	6.65		L6	10.55		M6	10.05		H6	11.05
	Average	10.1			9.9			8.54167			9.6
	Standard Error	2.51522			1.36918			1.13743			0.780812
	Number of feces
male
	C1	1.5		L1	0		M1	1.5		H1	2.5
	C2	0		L2	1.5		M2	2.5		H2	3.5
	C3	3		L3	2.5		M3	2.5		H3	4.5
	C4	0.5		L4	0.5		M4	2.5		H4	2.5
	C5	1.5		L5	2.5		M5	2.5		H5	4.5
	C6	1		L6	2.5		M6	1.5		H6	2.5
	Average	1.25			1.58333			2.16667			3.33333
	Standard Error	0.423281			0.454911			0.210819			0.401386
female
	C1	3		L1	2.5		M1	6.5		H1	6.5
	C2	0		L2	3.5		M2	2.5		H2	5
	C3	5		L3	2		M3	3.5		H3	2
	C4	1		L4	5		M4	2		H4	4
	C5	2		L5	1		M5	1.5		H5	0.5
	C6	2		L6	0		M6	0		H6	4.5
	Average	2.16667			2.33333			2.66667			3.75
	Standard Error	0.703167			0.726483			0.900617			0.882704
	Grooming
male
	C1	0.5		L1	4		M1	0.5		H1	1
	C2	0.5		L2	2		M2	2		H2	0.5
	C3	1.5		L3	2		M3	1.5		H3	1.5
	C4	0.5		L4	1		M4	1		H4	0.5
	C5	1		L5	0.5		M5	2		H5	3.5
	C6	2		L6	2.5		M6	1.5		H6	3
	Average	1			2			1.41667			1.66667
	Standard Error	0.258199			0.5			0.23863			0.527046
female
	C1	1		L1	0		M1	2		H1	1
	C2	1		L2	1		M2	1.5		H2	2
	C3	0.5		L3	0.5		M3	1.5		H3	0
	C4	1		L4	1		M4	1		H4	1.5
	C5	0.5		L5	1		M5	2.5		H5	0.5
	C6	1.5		L6	2.5		M6	1		H6	1.5
	Average	0.916667			1			1.58333			1.08333
	Standard Error	0.153659			0.341565			0.23863			0.300463
	Stand up
male
	C1	30.5		L4	36		M1	43.5		H1	58.5
	C2	30.5		L15	28.5		M2	50		H2	36.5
	C3	30		L19	32		M3	38		H3	46
	C4	25.5		L35	31.5		M4	32		H4	32
	C5	26.5		L39	50		M5	41		H5	28.5
	C6	23.5		L42	41.5		M6	34		H6	37.5
	Average	27.75			36.5833			39.75			39.8333
	Standard Error	1.22304			3.24915			2.68871			4.44535
female
	C1	38.5		L4	35		M1	46		H1	51
	C2	45.5		L15	33.5		M2	52.5		H2	46
	C3	39.5		L19	42.5		M3	42.5		H3	54.5
	C4	35		L35	23.5		M4	39.5		H4	36
	C5	36.5		L39	50		M5	44		H5	38
	C6	30		L42	36		M6	30.5		H6	43
	Average	37.5			36.75			42.5			44.75
	Standard Error	2.10159			3.64406			2.98608			2.94887

## Sheet: Escapeing latency
	day1				day2				day3				day4				day5
	M	F			M	F			M	F			M	F			M	F
C1	41.7713	25.5125	33.6419		41.92	38.2625	40.0913		36.3488	32.185	34.2669		22.225	14.1363	18.1806		14.7475	15.6837	15.2156
C2	50.905	46.95	48.9275		29.5425	31.0525	30.2975		13.3413	17.4413	15.3912		17.3387	16.3375	16.8381		12.8087	6.7	9.75437
C3	54.515	49.0538	51.7844		42.5613	29.8487	36.205		24.3537	34.045	29.1994		17.3712	13.7075	15.5394		19.22	12.4413	15.8306
C4	54.28	48.835	51.5575		33.0513	26.6525	29.8519		28.3025	20.9738	24.6381		7.5675	13.9012	10.7344		11.1062	10.425	10.7656
C5	49.695	48.585	49.14		48.005	42.7	45.3525		28.88	42.5763	35.7281		7.41625	13.3488	10.3825		17.6925	15.5587	16.6256
C6	53.6562	53.0325	53.3444		40.0675	30.645	35.3563		16.0175	42.5525	29.285		11.645	12.0663	11.8556		15.8163	14.725	15.2706
Average	50.8038	45.3281	48.0659		39.1913	33.1935	36.1924		24.5406	31.629	28.0848		13.9273	13.9162	13.9218		15.2319	12.589	13.9104
Standard Error	1.97332	4.04736	2.96552		2.75712	2.45709	2.41357		3.51434	4.32103	3.0129		2.45221	0.568601	1.36887		1.23056	1.44158	1.18005
L1	25.795	38.1375	31.9663		20.295	38.2625	29.2788		38.2863	29.4113	33.8488		25.3413	22.9825	24.1619		18.9563	11.2462	15.1013
L2	47.7475	46.95	47.3488		44.03	31.0525	37.5413		39.795	21.645	30.72		28.2	10.1513	19.1756		18.3475	18.2	18.2737
L3	50.9838	39.42	45.2019		29.2875	29.8487	29.5681		44.2325	29.6212	36.9269		12.76	8.63625	10.6981		28.615	15.38	21.9975
L4	53.0463	39.945	46.4956		47.6388	26.6525	37.1456		42.8888	11.8475	27.3681		14.0437	18.0187	16.0312		15.865	25.4975	20.6813
L5	45.115	39.6463	42.3806		26.535	42.7	34.6175		28.9813	7.965	18.4731		14.5838	12.3012	13.4425		27.51	13.2287	20.3694
L6	42.8025	49.0925	45.9475		37.6063	30.645	34.1256		36.1	26.3963	31.2481		20.285	20.56	20.4225		11.7937	22.5913	17.1925
Average	44.2483	42.1985	43.2234		34.2321	33.1935	33.7128		38.3806	21.1477	29.7642		19.2023	15.4417	17.322		20.1813	17.6906	18.9359
Standard Error	3.99325	1.8789	2.35581		4.33997	2.45709	1.46366		2.23701	3.77783	2.60981		2.6411	2.4074	2.00354		2.69989	2.25093	1.04334
M1	32.84	47.2725	40.0563		30.9975	37.2	34.0988		36.755	44.2963	40.5256		19.8413	35.2638	27.5525		14.3563	37.5763	25.9663
M2	49.56	40.0363	44.7981		48.0375	33.2387	40.6381		30.1137	29.02	29.5669		10.3387	17.37	13.8544		17.4113	23.02	20.2156
M3	48.42	43.685	46.0525		23.4588	51.2088	37.3338		21.9175	21.9575	21.9375		11.8088	21.8938	16.8513		15.2213	22.395	18.8081
M4	46.9275	50.4288	48.6781		18.355	20.7788	19.5669		30.285	29.9113	30.0981		17.075	19.7775	18.4263		13.9325	32.4213	23.1769
M5	51.5075	48.335	49.9213		40.3175	32.755	36.5363		18.855	13.98	16.4175		24.6587	17.2838	20.9712		12.2613	18.3687	15.315
M6	53.8038	50.4838	52.1437		32.2163	43.7325	37.9744		34.73	40.0988	37.4144		27.9825	17.0975	22.54		24.7563	12.8725	18.8144
Average	47.1765	46.7069	46.9417		32.2304	36.4856	34.358		28.776	29.8773	29.3267		18.6175	21.4477	20.0326		16.3231	24.4423	20.3827
Standard Error	3.03042	1.68044	1.7488		4.42061	4.24642	3.082		2.87893	4.57736	3.70912		2.8459	2.868	1.95439		1.82207	3.71092	1.5235
H1	58.3438	54.265	56.3044		42.5838	52.0463	47.315		28.5275	24.1225	26.325		32.6463	42.7013	37.6737		26.0275	20.1138	23.0706
H2	41.56	44.2475	42.9038		45.7488	19.5213	32.635		23.6288	21.9513	22.79		15.7225	23.8638	19.7931		17.6925	43.88	30.7863
H3	46.795	51.35	49.0725		36.3813	31.9025	34.1419		38.7938	29.02	33.9069		20.1763	27.06	23.6181		24.3575	19.705	22.0312
H4	44.0288	47.1088	45.5688		51.9513	41.0838	46.5175		36.81	31.23	34.02		19.6375	22.9962	21.3169		13.5437	15.3038	14.4238
H5	54.4525	51.4213	52.9369		24.9413	26.94	25.9406		23.48	25.1212	24.3006		25.5987	19.6075	22.6031		21.0675	16.5988	18.8331
H6	25.7775	57.9438	41.8606		23.7938	42.1863	32.99		15.2288	20.0875	17.6581		26.0838	36.3088	31.1963		20.6925	42.1538	30.7981
Average	45.1596	51.056	48.1078		37.5667	35.6133	36.59		27.7448	25.2554	26.5001		23.3108	28.7562	26.0335		20.5635	26.2925	23.3239
Standard Error	4.6646	1.99913	2.33802		4.65308	4.79973	3.47172		3.63617	1.72041	2.63453		2.45612	3.62948	2.83396		1.84427	5.34538	2.66249

## Sheet: swimmimg speed
	day1				day2				day3				day4				day5
	M	F			M	F			M	F			M	F			M	F
C1	41.7713	25.5125	33.6419		41.92	38.2625	40.0913		36.3488	32.185	34.2669		15.7638	29.4513	22.6075		22.225	14.1363	18.1806
C2	50.905	46.95	48.9275		29.5425	31.0525	30.2975		13.3413	17.4413	15.3912		17.8163	9.68375	13.75		17.3387	16.3375	16.8381
C3	54.515	49.0538	51.7844		42.5613	29.8487	36.205		24.3538	34.045	29.1994		18.8575	7.59	13.2238		17.3712	13.7075	15.5394
C4	54.28	48.835	51.5575		33.0513	26.6525	29.8519		28.3025	20.9738	24.6381		13.3562	16.645	15.0006		7.5675	13.9012	10.7344
C5	49.695	48.585	49.14		48.005	42.7	45.3525		28.88	42.5763	35.7281		16.3325	18.0625	17.1975		7.41625	13.3488	10.3825
C6	53.6562	53.0325	53.3444		40.0675	30.645	35.3563		16.0175	42.5525	29.285		12.3525	11.8712	12.1119		11.645	12.0663	11.8556
Average	50.8038	45.3281	48.0659		39.1913	33.1935	36.1924		24.5406	31.629	28.0848		15.7465	15.5506	15.6485		13.9273	13.9162	13.9218
Standard Error	1.97332	4.04736	2.96552	0	2.75712	2.45709	2.41357	0	3.51434	4.32103	3.0129	0	1.02532	3.22523	1.56246	0	2.45221	0.568601	1.36887
L1	25.795	30.1375	27.9662		20.295	38.2625	29.2787		38.2863	29.4113	33.8488		16.2925	34.8012	25.5469		25.3412	22.9825	24.1619
L2	47.7475	33.95	40.8488		44.03	31.0525	37.5413		39.795	21.645	30.72		39.9038	18.0163	28.96		28.2	10.1513	19.1756
L3	50.9838	30.42	40.7019		29.2875	29.8487	29.5681		44.2325	29.6212	36.9269		19.5712	18.5688	19.07		12.76	8.63625	10.6981
L4	53.0463	39.945	46.4956		47.6388	26.6525	37.1456		42.8888	11.8475	27.3681		31.38	29.755	30.5675		14.0437	18.0187	16.0312
L5	45.115	39.6463	42.3806		26.535	42.7	34.6175		28.9813	7.965	18.4731		13.3862	14.8225	14.1044		14.5838	12.3012	13.4425
L6	42.8025	49.0925	45.9475		37.6063	30.645	34.1256		36.1	26.3962	31.2481		20.0275	30.6212	25.3244		20.285	20.56	20.4225
Average	44.2483	37.1985	40.7234		34.2321	33.1935	33.7128		38.3806	21.1477	29.7642		23.4269	24.4308	23.9289		19.2023	15.4417	17.322
Standard Error	3.99325	2.95161	2.7454		4.33997	2.45709	1.46366		2.23701	3.77783	2.60981		4.13471	3.37661	2.54348		2.6411	2.4074	2.00354
M1	32.84	47.2725	40.0563		30.9975	37.2	34.0988		36.755	44.2963	40.5256		27.1525	41.4113	34.2819		19.8413	35.2638	27.5525
M2	49.56	40.0363	44.7981		48.0375	33.2387	40.6381		30.1137	29.02	29.5669		14.825	25.1112	19.9681		10.3387	17.37	13.8544
M3	48.42	43.685	46.0525		23.4587	51.2088	37.3338		21.9175	21.9575	21.9375		20.9963	24.8263	22.9113		11.8088	21.8938	16.8513
M4	46.9275	50.4288	48.6781		18.355	20.7787	19.5669		30.285	29.9113	30.0981		24.4413	20.9475	22.6944		17.075	19.7775	18.4263
M5	51.5075	48.335	49.9213		40.3175	32.755	36.5363		18.855	13.98	16.4175		21.2625	17.2	19.2313		24.6588	17.2838	20.9713
M6	53.8038	50.4838	52.1437		32.2163	43.7325	37.9744		34.73	40.0988	37.4144		27.7238	37.9275	32.8256		27.9825	17.0975	22.54
Average	47.1765	46.7069	46.9417		32.2304	36.4856	34.358		28.776	29.8773	29.3267		22.7335	27.904	25.3188		18.6175	21.4477	20.0326
Standard Error	3.03042	1.68044	1.7488		4.42061	4.24642	3.082		2.87893	4.57736	3.70912		1.95851	3.92919	2.67744		2.8459	2.868	1.95439
H1	58.3438	54.265	56.3044		42.5838	52.0463	47.315		28.5275	24.1225	26.325		30.3087	49.0763	39.6925		32.6463	42.7013	37.6737
H2	41.56	44.2475	42.9038		45.7488	19.5213	32.635		23.6288	21.9513	22.79		19.4413	26.4513	22.9463		15.7225	23.8638	19.7931
H3	46.795	51.35	49.0725		36.3813	31.9025	34.1419		38.7938	29.02	33.9069		26.5513	20.4638	23.5075		20.1763	27.06	23.6181
H4	44.0288	47.1088	45.5688		51.9513	41.0838	46.5175		36.81	31.23	34.02		11.8475	28.6075	20.2275		19.6375	22.9962	21.3169
H5	54.4525	51.4213	52.9369		24.9413	26.94	25.9406		23.48	25.1212	24.3006		18.445	22.715	20.58		25.5987	19.6075	22.6031
H6	25.7775	57.9438	41.8606		23.7938	42.1863	32.99		15.2288	20.0875	17.6581		26.0837	32.5588	29.3213		26.0837	36.3088	31.1963
Average	45.1596	51.056	48.1078		37.5667	35.6133	36.59		27.7448	25.2554	26.5001		22.1129	29.9788	26.0458		23.3108	28.7563	26.0335
Standard Error	4.6646	1.99913	2.33802		4.65308	4.79973	3.47172		3.63617	1.72041	2.63453		2.76048	4.19917	3.03721		2.45612	3.62948	2.83396

## Sheet:  Memory ability
	male（frequency of crossing）									female（frequency of crossing）
C1	4	L1	6.5	M1	7.5	H1	1			C1	5.5	L1	5	M1	2.5	H1	1
C2	6	L2	5	M2	2.5	H2	6			C2	5.5	L2	4.5	M2	4.5	H2	1
C3	4.5	L3	2.5	M3	3	H3	4.5			C3	4	L3	3.5	M3	4.5	H3	2
C4	3	L4	7.5	M4	6	H4	3.5			C4	6.5	L4	3.5	M4	3.5	H4	1.5
C5	5	L5	3.5	M5	7	H5	6			C5	5.5	L5	4	M5	2.5	H5	4
C6	7.5	L6	3.5	M6	2.5	H6	3			C6	4	L6	4.5	M6	3.5	H6	4
Average	5		4.75		4.75		4			Average	5.16667		4.16667		3.5		2.25
Standard Error	0.645497		0.7932		0.955249		0.785281			Standard Error	0.401386		0.247207		0.365148		0.57373
male（ time proportion of objective quadrant）										female（ time proportion of objective quadrant）
C1	2.71	L1	5.205	M1	5.78	H1	1.55			C1	2.48	L1	2.92	M1	1.72	H1	0.31
C2	3.335	L2	6.925	M2	1.51	H2	4.375			C2	4.325	L2	5.21	M2	3.075	H2	0.885
C3	3.85	L3	3.905	M3	2.185	H3	3.385			C3	4.445	L3	3.44	M3	4.06	H3	1.405
C4	2.395	L4	5.47	M4	4.01	H4	2.24			C4	3.075	L4	1.665	M4	2.135	H4	1.09
C5	2.655	L5	2.185	M5	5.985	H5	4.95			C5	2.97	L5	3.075	M5	1.72	H5	3.07
C6	4.48	L6	2.5	M6	2.24	H6	2.345			C6	4.37	L6	5.055	M6	4.375	H6	2.295
Average	3.2375		4.365		3.61833		3.14083			Average	0.867038		1.35704		1.17519		1.50917
Standard Error	0.329436		0.751054		0.792183		0.54257			Standard Error	0.353967		0.554009		0.479769		0.41101
male（Total Distance）										female（Total Distance）
C1	98248	L1	106475	M1	101380	H1	80137.7			C1	103280	L1	110960	M1	104492	H1	85476.3
C2	110939	L2	99171.9	M2	97509.3	H2	98855.2			C2	98405.1	L2	93099.6	M2	109551	H2	97210.7
C3	95378.4	L3	89545	M3	119620	H3	116706			C3	105497	L3	101650	M3	105559	H3	115589
C4	99367.9	L4	119534	M4	123449	H4	107725			C4	97371.6	L4	134783	M4	121571	H4	102685
C5	118175	L5	115085	M5	106325	H5	101986			C5	117427	L5	95537.8	M5	106414	H5	105236
C6	92437.4	L6	91448.5	M6	101153	H6	106414			C6	100812	L6	106655	M6	98486.9	H6	114228
Average	1024.24		1035.43		1082.39		1019.71			Average	1037.99		1071.14		1076.79		1034.04
Standard Error	4069.21		5029.48		4385.2		5021.19			Standard Error	2989.98		6166.7		3147.67		4579.92
male（mean(cm/s）										female（mean(cm/s）
C1	16.3747	L1	17.7459	M1	16.8967	H1	13.3563			C1	17.2134	L1	18.4934	M1	17.4153	H1	14.2461
C2	18.4898	L2	16.5287	M2	16.2516	H2	16.4759			C2	16.4008	L2	15.5166	M2	18.2584	H2	16.2018
C3	15.8964	L3	14.9242	M3	19.9366	H3	19.451			C3	17.5828	L3	16.9417	M3	17.5932	H3	19.2649
C4	16.5613	L4	19.9224	M4	20.5748	H4	17.9541			C4	16.2286	L4	22.4638	M4	20.2618	H4	17.1142
C5	19.6959	L5	19.1808	M5	17.7209	H5	16.9977			C5	19.5712	L5	15.923	M5	17.7357	H5	17.5393
C6	15.4062	L6	15.2414	M6	16.8588	H6	17.7356			C6	16.8021	L6	17.7758	M6	16.4145	H6	19.038
Average	17.0707		17.2572		18.0399		16.9951			Average	17.2998		17.8524		17.9465		17.234
Standard Error	0.678202		0.838246		0.730866		0.836864			Standard Error	0.498329		1.02778		0.524612		0.76332
